# Supplementary material for: Modulation of hepatitis B virus pregenomic RNA stability and splicing by histone deacetylase 5 enhances viral biosynthesis
Source: PLoS Pathog. 2020 Aug 21;16(8):e1008802. doi: 10.1371/journal.ppat.1008802 (PMC7467325; doi:10.1371/journal.ppat.1008802)
Supplement: S1 Data — (XLSX) [file ppat.1008802.s004.xlsx]

## Sheet: Fig. 1A
Figure 1A.	HDAC5 increases HBV biosynthesis in cell culture.
3.5 kb RNA	Sample	3.5 kb RNA		GAPDH RNA		3.5 kb RNA/GAPDH RNA		Fold rel. 4.1		Avg	STD
	4.1	6.16726e+07	5.61896e+06	5.53047e+07	6.10156e+06	1.11514	0.920906	1	1	1	0
	4.1+HDAC1	4.60427e+07	1.72304e+07	7.75008e+07	2.82463e+07	0.594093	0.610007	0.532751	0.662399	0.597575	0.0648242
	4.1+HDAC3	8.49713e+07	1.67277e+07	7.13176e+07	2.92195e+07	1.19145	0.572482	1.06843	0.621652	0.84504	0.223389
	4.1+HDAC4	4.18939e+07	1.06117e+07	5.56056e+07	3.80834e+07	0.753411	0.278643	0.675619	0.302575	0.489097	0.186522
	4.1+HDAC5	5.3337e+07	7.49062e+06	7.03886e+07	19620555	0.757751	0.381774	0.679511	0.414564	0.547037	0.132473
	4.1+HDAC6	8.37017e+07	1.3296e+07	6.4995e+07	2.72769e+07	1.28782	0.487445	1.15485	0.529311	0.842079	0.312768
	4.1+HDAC7	2.62718e+07	3.3314e+06	7.08539e+07	3.39217e+07	0.370788	0.0982084	0.332503	0.106643	0.219573	0.11293
	4.1+HDAC8	4.12979e+07	1.53658e+07	6.27936e+07	5.04358e+07	0.657677	0.304661	0.58977	0.330828	0.460299	0.129471
DNA RI	Sample	DNA RI		Fold rel. 4.1		Avg	STD
	4.1	1.0297e+09	4.65034e+09	1	1	1	0
	4.1+HDAC1	1.05118e+09	5.91537e+09	1.02087	1.27203	1.14645	0.125582
	4.1+HDAC3	2.02312e+09	5.40653e+09	1.96477	1.16261	1.56369	0.40108
	4.1+HDAC4	4.04935e+08	3.73877e+09	0.393257	0.803979	0.598618	0.205361
	4.1+HDAC5	1.51639e+09	5.3936e+09	1.47266	1.15983	1.31624	0.156415
	4.1+HDAC6	7.41072e+08	5.12061e+09	0.719698	1.10113	0.910412	0.190714
	4.1+HDAC7	7.80219e+08	1.83054e+09	0.757717	0.393636	0.575676	0.18204
	4.1+HDAC8	6.75341e+08	3.28347e+09	0.655863	0.706072	0.680968	0.0251042
p21	Sample	p21		GAPDH		p21/GAPDH		Fold rel. 4.1		Avg	STD
	4.1	48100	101000	120250	420000	0.4	0.240476	1	1	1	0
	4.1+HDAC1	77300	197000	197194	691000	0.392	0.285094	0.98	1.18554	1.08277	0.10277
	4.1+HDAC3	235000	287000	1.1809e+06	820000	0.199	0.35	0.4975	1.45545	0.976473	0.478973
	4.1+HDAC4	131000	180000	439597	896000	0.298	0.200893	0.745	0.835396	0.790198	0.045198
	4.1+HDAC5	250000	182000	565611	454000	0.442	0.400881	1.105	1.66703	1.38602	0.281015
	4.1+HDAC6	194000	104000	619808	776000	0.313	0.134021	0.7825	0.557313	0.669907	0.112593
	4.1+HDAC7	129000	19000	535270	795000	0.241	0.0238994	0.6025	0.0993835	0.350942	0.251558
	4.1+HDAC8	203000	44900	539894	834000	0.376	0.0538369	0.94	0.223876	0.581938	0.358062
Capsid	Sample	Capsid		Fold rel. 4.1		Avg	STD
	4.1	2070000	1250000	1	1	1	0
	4.1+HDAC1	960000	977000	0.463768	0.7816	0.622684	0.158916
	4.1+HDAC3	3990000	1540000	1.92754	1.232	1.57977	0.347768
	4.1+HDAC4	3090000	1670000	1.49275	1.336	1.41438	0.0783768
	4.1+HDAC5	6140000	2860000	2.96618	2.288	2.62709	0.339092
	4.1+HDAC6	2400000	1480000	1.15942	1.184	1.17171	0.0122899
	4.1+HDAC7	650000	172000	0.31401	0.1376	0.225805	0.0882048
	4.1+HDAC8	1900000	653000	0.917874	0.5224	0.720137	0.197737

## Sheet: Fig. 1B
Figure 1B.	HDAC5 increases HBV biosynthesis in cell culture.
3.5 kb RNA	Sample	3.5 kb RNA		GAPDH RNA		3.5 kb RNA/GAPDH RNA		Fold rel. 4.1		Avg	STD
	4.1	1.77281e+07	3.82035e+06	65489081	24999720	0.270702	0.152816	1	1	1	0
	4.1+HDAC1	5524783	2.40198e+06	1.83618e+07	17091938	0.300884	0.140533	1.11149	0.919625	1.01556	0.0959345
	4.1+HDAC3	7.00563e+06	2.39655e+06	2.16721e+07	1.51392e+07	0.323256	0.158302	1.19414	1.0359	1.11502	0.079119
	4.1+HDAC4	1.06581e+07	188051	2.52898e+07	2.129e+07	0.42144	0.00883285	1.55684	0.0578007	0.80732	0.749519
	4.1+HDAC5	7.49159e+06	4.43797e+06	23438626	2.31081e+07	0.319626	0.192052	1.18073	1.25676	1.21874	0.0380159
	4.1+HDAC6	1.03766e+07	3.09309e+06	2.31476e+07	1.91032e+07	0.44828	0.161914	1.65599	1.05954	1.35776	0.298224
	4.1+HDAC7	3.08894e+06	420806	2.13944e+07	3.42664e+07	0.144381	0.0122804	0.533356	0.0803611	0.306859	0.226498
	4.1+HDAC8	5488913	3.88521e+06	2.86258e+07	3.72082e+07	0.191747	0.104418	0.708332	0.683295	0.695813	0.0125187
DNA RI	Sample	DNA RI		Fold rel. 4.1		Avg	STD
	4.1	1.05039e+09	1.03979e+09	1	1	1	0
	4.1+HDAC1	2.87341e+09	2.61378e+09	2.73557	2.51375	2.62466	0.110909
	4.1+HDAC3	6.44214e+08	8.68144e+08	0.613311	0.834921	0.724116	0.110805
	4.1+HDAC4	1.2709e+09	6.93976e+08	1.20994	0.667418	0.938678	0.271259
	4.1+HDAC5	5.2572e+09	6.09213e+09	5.00501	5.85899	5.432	0.426992
	4.1+HDAC6	9.64377e+08	1303732626	0.918115	1.25384	1.08598	0.167863
	4.1+HDAC7	1.18044e+09	2.43585e+08	1.12381	0.234263	0.679039	0.444775
	4.1+HDAC8	1.61918e+09	5.65868e+08	1.54151	0.544213	1.04286	0.498649
p21	Sample	p21		GAPDH		p21/GAPDH		Fold rel. 4.1		Avg	STD
	4.1	195000	111000	2720000	924000	0.0716912	0.12013	1	1	1	0
	4.1+HDAC1	285000	141000	2840000	912000	0.100352	0.154605	1.39978	1.28698	1.34338	0.0563995
	4.1+HDAC3	105000	22000	2930000	863000	0.0358362	0.0254925	0.499869	0.212208	0.356038	0.143831
	4.1+HDAC4	61000	1180	2930000	865000	0.0208191	0.00136416	0.2904	0.0113557	0.150878	0.139522
	4.1+HDAC5	1080000	401000	2870000	767000	0.376307	0.522816	5.24899	4.35209	4.80054	0.448452
	4.1+HDAC6	199000	36400	3050000	784000	0.0652459	0.0464286	0.910097	0.386486	0.648292	0.261805
	4.1+HDAC7	5500	3220	2600000	782000	0.00211538	0.00411765	0.0295069	0.0342766	0.0318918	0.00238486
	4.1+HDAC8	157000	27500	2710000	768000	0.0579336	0.0358073	0.808099	0.298072	0.553085	0.255014
Capsid	Sample	Capsid		Fold rel. 4.1		Avg	STD
	4.1	86600	179000	1	1	1	0
	4.1+HDAC1	150000	1150000	1.7321	6.42458	4.07834	2.34624
	4.1+HDAC3	27000	100000	0.311778	0.558659	0.435219	0.12344
	4.1+HDAC4	59000	81700	0.681293	0.456425	0.568859	0.112434
	4.1+HDAC5	6200000	9270000	71.5935	51.7877	61.6906	9.90291
	4.1+HDAC6	39000	192000	0.450346	1.07263	0.761486	0.31114
	4.1+HDAC7	29000	4100	0.334873	0.022905	0.178889	0.155984
	4.1+HDAC8	61800	20100	0.713626	0.112291	0.412958	0.300668

## Sheet: Fig. 2A
Figure 2A.	HDAC5 enzymatic activity is required for the upregulation of HBV biosynthesis.
3.5 kb RNA	Sample	3.5 kb RNA		GAPDH RNA		3.5 kb RNA/GAPDH RNA		Fold rel. 4.1		Avg	STD
	1	12134856	5.61964e+06	192623406	1.2965e+08	0.0629978	0.0433448	1	1	1	0
	2	2.09148e+07	1.0163e+07	1.72627e+08	1.75569e+08	0.121156	0.0578861	1.92317	1.33548	1.62933	0.293845
	3	18164533	1.04871e+07	1.33805e+08	1.63479e+08	0.135753	0.0641496	2.15489	1.47999	1.81744	0.337453
	4	2.08345e+07	6.93065e+06	1.67623e+08	1.18607e+08	0.124294	0.0584338	1.97298	1.34812	1.66055	0.312432
	5	1.18701e+07	7.73065e+06	1.62009e+08	1.72865e+08	0.0732683	0.0447207	1.16303	1.03174	1.09739	0.0656426
DNA RI	Sample	DNA RI		Fold rel. 4.1		Avg	STD
	1	3.93497e+07	64530000	1	1	1	0
	2	2.02385e+08	2.41056e+08	5.14325	3.73557	4.43941	0.70384
	3	2.11198e+08	2.6671e+08	5.3672	4.13311	4.75016	0.617046
	4	1.83366e+08	2.1359e+08	4.65991	3.30994	3.98492	0.674983
	5	1.05095e+08	109733265	2.6708	1.7005	2.18565	0.485148

## Sheet: Fig. 2B
Figure 2A.	HDAC5 enzymatic activity is required for the upregulation of HBV biosynthesis.
3.5 kb RNA	Sample	3.5 kb RNA		GAPDH RNA		3.5 kb RNA/GAPDH RNA		Fold rel. 4.1		Avg	STD
	1	26887591	1.53131e+08	176368703	2.13311e+08	0.152451	0.717875	1	1	1	0
	2	2.38563e+07	1.24518e+08	1.87728e+08	1.56055e+08	0.127079	0.797911	0.83357	1.11149	0.97253	0.13896
	3	2.61002e+07	123251066	1.81692e+08	1.44276e+08	0.143651	0.854271	0.942275	1.19	1.06614	0.123863
	4	3.38573e+07	1.94067e+08	1.79954e+08	2.35075e+08	0.188145	0.825556	1.23413	1.15	1.19207	0.0420659
	5	1.96696e+07	1.32853e+08	1.81354e+08	2.05626e+08	0.10846	0.646088	0.711438	0.9	0.805719	0.0942808
	6	1.8976e+07	1.25744e+08	1.60512e+08	1.90782e+08	0.118222	0.659095	0.775476	0.91812	0.846798	0.0713222
	7	3.61642e+07	2.0966e+08	1.84424e+08	2.53123e+08	0.196093	0.828291	1.28627	1.15381	1.22004	0.0662291
DNA RI	Sample	DNA RI		Fold rel. 4.1		Avg	STD
	1	1.17802e+08	2.12075e+08	1	1	1	0
	2	8.67187e+07	2.07448e+08	0.736139	0.978183	0.857161	0.121022
	3	426402969	3.40694e+08	3.61966	1.60648	2.61307	1.00659
	4	7.1968e+08	1.08761e+09	6.10923	5.12841	5.61882	0.49041
	5	4.83462e+08	6.33991e+08	4.10402	2.98946	3.54674	0.557278
	6	5.34592e+08	8.34146e+08	4.53806	3.93326	4.23566	0.3024
	7	7.63687e+08	1.52036e+09	6.4828	7.16898	6.82589	0.34309
p21	Sample	p21		GAPDH		p21/GAPDH		Fold rel. 4.1		Avg	STD
	1	208000	6608000	3220000	6270000	0.0645963	1.05391	1	1	1	0
	2	208000	9232000	3260000	6348000	0.0638037	1.45432	0.98773	1.37993	1.18383	0.196099
	3	308000	9265000	3030000	5900000	0.10165	1.57034	1.57362	1.49002	1.53182	0.0418034
	4	475000	13629000	2900000	5647000	0.163793	2.41349	2.53564	2.29004	2.41284	0.1228
	5	881000	23768000	2110000	4108000	0.417536	5.78578	6.46377	5.48984	5.97681	0.486966
	6	980000	39074000	2410000	4693000	0.406639	8.32602	6.29508	7.90014	7.09761	0.802528
	7	1630000	57259000	2790000	5433000	0.584229	10.5391	9.04432	10	9.52218	0.477858
Capsid	Sample	Capsid		Fold rel. 4.1		Avg	STD
	1	3120	500	1	1	1	0
	2	7100	540	2.27564	1.08	1.67782	0.597821
	3	49100	6900	15.7372	13.8	14.7686	0.96859
	4	185000	32700	59.2949	65.4	62.3474	3.05256
	5	47400	6100	15.1923	12.2	13.6962	1.49615
	6	282000	37500	90.3846	75	82.6923	7.69231
	7	2330000	335700	746.795	671.4	709.097	37.6974

## Sheet: Fig. 3B
Figure 3B.	HDAC5 increases the abundance of HBcAg-encoding HBV RNA.
Capsid	Sample	Capsid		Relative viral capsids		Avg	STD
	1	3840	4224	0.00372816	0.00308321	0.00340568	0.000322472
	2	136000	149600	0.132039	0.109197	0.120618	0.0114209
	3	1030000	1370000	1	1	1	0
	4	146000	160600	0.141748	0.117226	0.129487	0.0122606
	5	1330000	1.463e+06	1.29126	1.06788	1.17957	0.111689
	6	4570000	3550000	4.43689	2.59124	3.51407	0.922826
	7	6580	7238	0.00638835	0.00528321	0.00583578	0.000552569
	8	70400	77440	0.0683495	0.0565255	0.0624375	0.00591198
	9	426000	464000	0.413592	0.338686	0.376139	0.0374531
	10	3630	3993	0.00352427	0.0029146	0.00321944	0.000304837
	11	43900	48290	0.0426214	0.0352482	0.0389348	0.00368659
	12	92900	426000	0.0901942	0.310949	0.200572	0.110377
	13	100	120	9.70874e-05	8.75912e-05	9.23393e-05	4.74807e-06
	14	46300	55560	0.0449515	0.0405547	0.0427531	0.00219836
	15	331000	387857	0.321359	0.283107	0.302233	0.0191259
	16	5140	6168	0.00499029	0.00450219	0.00474624	0.000244051
	17	90400	108480	0.087767	0.0791825	0.0834747	0.00429225
	18	426000	320000	0.413592	0.233577	0.323584	0.0900078

## Sheet: Fig. 4A
Figure 4A.	HDAC5 does not alter the translational efficiency of HBV RNAs.
	Distance(mm)	OD254
		CMV HBV	CMV HBV + HDAC5
	0	-0.39968	-0.24014
	0.03	-0.39968	-0.24014
	0.06	-0.39968	-0.24014
	0.09	-0.39968	-0.24014
	0.12	-0.39968	-0.24014
	0.15	-0.39968	-0.24014
	0.18	-0.39968	-0.24014
	0.21	-0.39968	-0.24014
	0.24	-0.39968	-0.24014
	0.27	-0.39968	-0.24014
	0.3	-0.39968	-0.24014
	0.33	-0.39968	-0.24014
	0.36	-0.39968	-0.24014
	0.39	-0.39968	-0.24014
	0.42	-0.39968	-0.24014
	0.45	-0.39968	-0.24014
	0.48	-0.39968	-0.24014
	0.51	-0.39968	-0.24014
	0.54	-0.39968	-0.24014
	0.57	-0.39968	-0.24014
	0.6	-0.39968	-0.24014
	0.63	-0.39968	-0.24014
	0.66	-0.39968	-0.24014
	0.69	-0.39968	-0.24014
	0.72	-0.39968	-0.24014
	0.75	-0.39968	-0.24014
	0.78	-0.39968	-0.24014
	0.81	-0.39968	-0.24014
	0.84	-0.39968	-0.24014
	0.87	-0.39968	-0.24014
	0.9	-0.39968	-0.24014
	0.93	-0.39968	-0.24014
	0.96	-0.39968	-0.24014
	0.99	-0.39968	-0.24014
	1.02	-0.39968	-0.24014
	1.05	-0.39968	-0.24014
	1.08	-0.39968	-0.24014
	1.11	-0.39968	-0.24014
	1.14	-0.39968	-0.24014
	1.17	-0.39968	-0.24014
	1.2	-0.39968	-0.24014
	1.23	-0.39968	-0.24014
	1.26	-0.39968	-0.24014
	1.29	-0.39968	-0.24014
	1.32	-0.39968	-0.24014
	1.35	-0.39968	-0.24014
	1.38	-0.39968	-0.24014
	1.41	-0.39968	-0.24014
	1.44	-0.39968	-0.24014
	1.47	-0.39968	-0.24014
	1.5	-0.39968	-0.24014
	1.53	-0.39968	-0.18798
	1.56	-0.399673	-0.12254
	1.59	-0.399661	-0.06399
	1.62	-0.399683	0.006391
	1.65	-0.39968	0.068349
	1.68	-0.39967	0.131204
	1.71	-0.399676	0.194576
	1.74	-0.399686	0.258148
	1.77	-0.39967	0.333094
	1.8	-0.399683	0.396993
	1.83	-0.399686	0.469725
	1.86	-0.399676	0.519566
	1.89	-0.399657	0.576296
	1.92	-0.398994	0.636804
	1.95	-0.395055	0.681056
	1.99	-0.388391	0.720879
	2.01	-0.377165	0.744824
	2.04	-0.354756	0.759491
	2.07	-0.326081	0.77464
	2.1	-0.28719	0.78422
	2.13	-0.240141	0.792371
	2.16	-0.187978	0.797878
	2.19	-0.122535	0.86197
	2.22	-0.063991	0.865418
	2.25	0.006391	0.868561
	2.28	0.068349	0.872453
	2.31	0.131204	0.875146
	2.34	0.194576	0.878385
	2.37	0.258148	0.88242
	2.4	0.333094	0.885671
	2.43	0.396993	0.889344
	2.46	0.469725	0.892506
	2.49	0.519566	0.895358
	2.52	0.576296	0.898108
	2.55	0.636804	0.900912
	2.58	0.681056	0.903744
	2.61	0.720879	0.905876
	2.64	0.744824	0.908255
	2.67	0.759491	0.910003
	2.7	0.77464	0.911357
	2.73	0.78422	0.913146
	2.76	0.792371	0.914586
	2.79	0.797878	0.916099
	2.82	0.80301	0.916959
	2.85	0.806068	0.917707
	2.88	0.809421	0.918307
	2.91	0.812837	0.91845
	2.94	0.81579	0.918247
	2.97	0.819047	0.918066
	3	0.821725	0.917517
	3.03	0.824192	0.916445
	3.06	0.826432	0.915674
	3.09	0.828741	0.914193
	3.12	0.83106	0.912689
	3.15	0.832414	0.910878
	3.18	0.833743	0.909064
	3.21	0.834993	0.906885
	3.24	0.835808	0.904537
	3.27	0.836801	0.902089
	3.31	0.838	0.898866
	3.33	0.839062	0.895805
	3.36	0.83997	0.892579
	3.39	0.841314	0.888446
	3.42	0.842831	0.884779
	3.45	0.844252	0.880979
	3.48	0.846212	0.877034
	3.51	0.847934	0.872993
	3.54	0.849828	0.867835
	3.57	0.852261	0.863328
	3.6	0.853913	0.857932
	3.63	0.856708	0.853869
	3.66	0.859328	0.847899
	3.69	0.86197	0.842663
	3.72	0.865418	0.837273
	3.75	0.868561	0.830942
	3.78	0.872453	0.82561
	3.81	0.875146	0.81979
	3.84	0.878385	0.813868
	3.87	0.88242	0.807759
	3.9	0.885671	0.800679
	3.93	0.889344	0.79476
	3.96	0.892506	0.78755
	3.99	0.895358	0.781324
	4.02	0.898108	0.775735
	4.06	0.900912	0.768388
	4.08	0.903744	0.761892
	4.11	0.905876	0.754194
	4.14	0.908255	0.74765
	4.17	0.910003	0.741234
	4.2	0.911357	0.734671
	4.23	0.913146	0.728007
	4.26	0.914586	0.720305
	4.29	0.916099	0.713638
	4.32	0.916959	0.705854
	4.35	0.917707	0.699152
	4.38	0.918307	0.693626
	4.41	0.91845	0.685661
	4.45	0.918247	0.678997
	4.47	0.918066	0.670928
	4.5	0.917517	0.663997
	4.53	0.916445	0.657415
	4.56	0.915674	0.650868
	4.59	0.914193	0.644217
	4.62	0.912689	0.636455
	4.65	0.910878	0.629712
	4.68	0.909064	0.622911
	4.71	0.906885	0.614953
	4.74	0.904537	0.608447
	4.77	0.902089	0.602119
	4.8	0.898866	0.595651
	4.83	0.895805	0.588127
	4.86	0.892579	0.581451
	4.89	0.888446	0.575091
	4.92	0.884779	0.567963
	4.95	0.880979	0.562971
	4.98	0.877034	0.555935
	5.01	0.872993	0.549734
	5.04	0.867835	0.543606
	5.07	0.863328	0.536641
	5.1	0.857932	0.530814
	5.13	0.853869	0.525082
	5.16	0.847899	0.519284
	5.19	0.842663	0.513403
	5.22	0.837273	0.506647
	5.25	0.830942	0.501159
	5.28	0.82561	0.494812
	5.31	0.81979	0.490124
	5.34	0.813868	0.484748
	5.37	0.807759	0.478388
	5.4	0.800679	0.47305
	5.43	0.79476	0.466665
	5.46	0.78755	0.461459
	5.49	0.781324	0.455499
	5.52	0.775735	0.451205
	5.55	0.768388	0.446301
	5.58	0.761892	0.440572
	5.61	0.754194	0.435345
	5.64	0.74765	0.42942
	5.67	0.741234	0.424554
	5.7	0.734671	0.420446
	5.73	0.728007	0.414841
	5.76	0.720305	0.410125
	5.79	0.713638	0.404457
	5.82	0.705854	0.399895
	5.85	0.699152	0.395372
	5.88	0.693626	0.390728
	5.91	0.685661	0.386221
	5.94	0.678997	0.381076
	5.97	0.670928	0.376394
	6	0.663997	0.371199
	6.03	0.657415	0.366714
	6.06	0.650868	0.3626
	6.09	0.644217	0.358543
	6.12	0.636455	0.354365
	6.15	0.629712	0.349674
	6.18	0.622911	0.345665
	6.21	0.614953	0.341541
	6.24	0.608447	0.33724
	6.27	0.602119	0.334081
	6.3	0.595651	0.329456
	6.33	0.588127	0.325685
	6.36	0.581451	0.322078
	6.39	0.575091	0.317742
	6.42	0.567963	0.314171
	6.45	0.562971	0.31085
	6.48	0.555935	0.307475
	6.51	0.549734	0.304039
	6.54	0.543606	0.299824
	6.57	0.536641	0.296538
	6.6	0.530814	0.29262
	6.63	0.525082	0.289997
	6.66	0.519284	0.286312
	6.69	0.513403	0.283133
	6.72	0.506647	0.27979
	6.75	0.501159	0.276142
	6.78	0.494812	0.273069
	6.81	0.490124	0.269348
	6.84	0.484748	0.266836
	6.87	0.478388	0.26406
	6.9	0.47305	0.260796
	6.93	0.466665	0.257856
	6.96	0.461459	0.254348
	6.99	0.455499	0.251503
	7.02	0.451205	0.249181
	7.05	0.446301	0.245847
	7.08	0.440572	0.243259
	7.11	0.435345	0.240341
	7.14	0.42942	0.237524
	7.17	0.424554	0.23453
	7.2	0.420446	0.232255
	7.23	0.414841	0.230473
	7.26	0.410125	0.227507
	7.29	0.404457	0.225255
	7.32	0.399895	0.222571
	7.35	0.395372	0.219904
	7.38	0.390728	0.217404
	7.41	0.386221	0.215504
	7.44	0.381076	0.213531
	7.47	0.376394	0.211067
	7.5	0.371199	0.208894
	7.53	0.366714	0.20669
	7.56	0.3626	0.204304
	7.59	0.358543	0.202601
	7.62	0.354365	0.200301
	7.65	0.349674	0.198154
	7.68	0.345665	0.196311
	7.71	0.341541	0.194246
	7.74	0.33724	0.192115
	7.77	0.334081	0.190472
	7.8	0.329456	0.188641
	7.83	0.325685	0.186561
	7.86	0.322078	0.185082
	7.89	0.317742	0.183106
	7.92	0.314171	0.181006
	7.95	0.31085	0.179563
	7.98	0.307475	0.17785
	8.01	0.304039	0.176315
	8.04	0.306	0.174672
	8.07	0.306	0.172728
	8.1	0.305	0.171418
	8.13	0.304	0.169689
	8.16	0.303	0.168496
	8.19	0.302	0.16691
	8.22	0.301997	0.165207
	8.25	0.308325	0.163618
	8.28	0.311291	0.161861
	8.31	0.311148	0.160551
	8.34	0.308962	0.159079
	8.37	0.304956	0.157718
	8.4	0.300623	0.156462
	8.43	0.293667	0.15499
	8.46	0.287526	0.153629
	8.49	0.280117	0.152259
	8.52	0.273671	0.151466
	8.55	0.267293	0.150105
	8.59	0.260264	0.148675
	8.61	0.255487	0.147508
	8.64	0.248772	0.145887
	8.67	0.243436	0.144672
	8.7	0.238609	0.143616
	8.73	0.233734	0.142271
	8.76	0.230152	0.141307
	8.79	0.227314	0.139911
	8.82	0.224906	0.138785
	8.85	0.222905	0.137507
	8.88	0.220548	0.136507
	8.91	0.218461	0.135451
	8.94	0.216202	0.134055
	8.97	0.214499	0.132872
	9	0.212704	0.131486
	9.03	0.212332	0.130757
	9.06	0.213122	0.129453
	9.09	0.214391	0.128511
	9.12	0.215175	0.127623
	9.15	0.215143	0.126329
	9.18	0.214686	0.125323
	9.21	0.213773	0.124321
	9.24	0.211828	0.123198
	9.27	0.209548	0.122154
	9.3	0.206807	0.121273
	9.33	0.203997	0.120321
	9.36	0.201538	0.119541
	9.39	0.198141	0.11825
	9.42	0.195388	0.117365
	9.45	0.192118	0.116366
	9.48	0.189428	0.115614
	9.51	0.186126	0.114618
	9.54	0.183414	0.113666
	9.57	0.178631	0.112832
	9.6	0.172265	0.111608
	9.63	0.16711	0.110599
	9.66	0.162095	0.109923
	9.69	0.158441	0.109162
	9.72	0.155215	0.108188
	9.75	0.152592	0.107522
	9.78	0.150378	0.106862
	9.81	0.147619	0.105949
	9.84	0.145662	0.105232
	9.87	0.143416	0.10443
	9.91	0.140954	0.103751
	9.93	0.139492	0.103205
	9.96	0.137462	0.102298
	9.99	0.135749	0.101667
	10.02	0.133979	0.100725
	10.05	0.131994	0.100157
	10.08	0.130395	0.099615
	10.11	0.129088	0.098888
	10.14	0.127452	0.098235
	10.17	0.125824	0.097654
	10.2	0.124619	0.097001
	10.23	0.123081	0.096455
	10.26	0.121688	0.095719
	10.29	0.120562	0.095215
	10.32	0.119005	0.094543
	10.35	0.117844	0.093975
	10.38	0.11686	0.093661
	10.41	0.115649	0.092973
	10.44	0.114592	0.092414
	10.47	0.113381	0.091808
	10.5	0.112417	0.091377
	10.53	0.111224	0.090955
	10.56	0.110241	0.090321
	10.59	0.109289	0.089918
	10.62	0.108433	0.089211
	10.66	0.107567	0.088684
	10.68	0.106447	0.088183
	10.71	0.105349	0.087913
	10.74	0.104785	0.087599
	10.77	0.104195	0.087317
	10.8	0.103304	0.08687
	10.83	0.102333	0.086467
	10.86	0.101676	0.085966
	10.89	0.100944	0.085474
	10.92	0.100376	0.085027
	10.95	0.099643	0.084551
	10.98	0.09878	0.084075
	11.01	0.097933	0.083704
	11.04	0.097286	0.083305
	11.07	0.096522	0.08274
	11.1	0.095805	0.082486
	11.13	0.094923	0.082232
	11.16	0.094343	0.082048
	11.19	0.093724	0.081544
	11.22	0.092808	0.080948
	11.25	0.092237	0.080516
	11.28	0.091501	0.080044
	11.31	0.090965	0.079527
	11.34	0.08995	0.079368
	11.37	0.089312	0.079178
	11.4	0.088814	0.078835
	11.43	0.088202	0.078131
	11.46	0.087641	0.077658
	11.49	0.087073	0.077576
	11.52	0.086527	0.077294
	11.55	0.085994	0.076913
	11.58	0.085084	0.076577
	11.61	0.084665	0.07625
	11.64	0.084234	0.076003
	11.67	0.08373	0.075571
	11.7	0.083203	0.075359
	11.73	0.082673	0.075054
	11.76	0.082286	0.07468
	11.79	0.081871	0.074309
	11.82	0.081576	0.073944
	11.85	0.080945	0.073516
	11.88	0.080523	0.073275
	11.91	0.080022	0.073148
	11.94	0.0794	0.072732
	11.97	0.07901	0.072384
	12	0.078594	0.072006
	12.03	0.078236	0.071752
	12.06	0.077617	0.071565
	12.09	0.077189	0.071181
	12.12	0.076973	0.071007
	12.15	0.076907	0.070576
	12.18	0.077122	0.070401
	12.21	0.077649	0.070309
	12.24	0.077877	0.069824
	12.27	0.078283	0.069567
	12.3	0.078607	0.069266
	12.33	0.078588	0.068885
	12.36	0.078436	0.068549
	12.39	0.078823	0.068311
	12.42	0.07901	0.068035
	12.45	0.0788	0.067616
	12.48	0.078778	0.06735
	12.51	0.078667	0.067137
	12.54	0.078645	0.066747
	12.57	0.078889	0.066595
	12.6	0.078991	0.066287
	12.63	0.079137	0.066081
	12.66	0.078918	0.065951
	12.69	0.078531	0.065903
	12.72	0.077741	0.065462
	12.75	0.07704	0.065389
	12.78	0.076507	0.065263
	12.81	0.076256	0.065031
	12.84	0.076171	0.064838
	12.87	0.076073	0.06473
	12.9	0.075936	0.064818
	12.93	0.075787	0.064688
	12.96	0.075996	0.064666
	12.99	0.076228	0.064441
	13.02	0.076387	0.064314
	13.05	0.076707	0.064276
	13.08	0.076996	0.064282
	13.11	0.077341	0.064225
	13.14	0.077678	0.064067
	13.17	0.078217	0.064143
	13.2	0.078673	0.064203
	13.23	0.079026	0.064454
	13.26	0.079498	0.064527
	13.29	0.079987	0.0646
	13.32	0.080631	0.06491
	13.35	0.081236	0.065101
	13.38	0.082156	0.065288
	13.41	0.083184	0.065427
	13.44	0.083933	0.06578
	13.47	0.084957	0.066122
	13.5	0.086007	0.066522
	13.53	0.086898	0.066747
	13.56	0.088243	0.067236
	13.59	0.089315	0.06786
	13.62	0.090464	0.068428
	13.65	0.092062	0.068825
	13.68	0.093531	0.069548
	13.71	0.094711	0.070233
	13.74	0.096344	0.071029
	13.77	0.098111	0.07193
	13.8	0.09957	0.072548
	13.83	0.101156	0.073329
	13.86	0.102755	0.074068
	13.89	0.104024	0.075191
	13.92	0.105873	0.076396
	13.95	0.107624	0.077344
	13.98	0.109565	0.078597
	14.01	0.111179	0.079276
	14.04	0.113007	0.080294
	14.07	0.114678	0.081715
	14.1	0.116378	0.08313
	14.13	0.118367	0.084735
	14.16	0.120048	0.086096
	14.19	0.121774	0.087298
	14.22	0.123338	0.088906
	14.25	0.124705	0.0904
	14.28	0.126259	0.092088
	14.31	0.127838	0.093467
	14.34	0.129643	0.095202
	14.37	0.130928	0.096389
	14.4	0.132352	0.098
	14.44	0.133738	0.099605
	14.46	0.134712	0.101283
	14.49	0.136235	0.103094
	14.52	0.137285	0.104671
	14.55	0.138268	0.106095
	14.58	0.139489	0.107662
	14.61	0.1402	0.109181
	14.64	0.14097	0.110935
	14.67	0.141649	0.112445
	14.7	0.142575	0.113879
	14.73	0.143257	0.1153
	14.76	0.143746	0.116413
	14.79	0.144209	0.118031
	14.82	0.144488	0.119214
	14.85	0.145113	0.120489
	14.88	0.145544	0.121574
	14.91	0.145573	0.122767
	14.94	0.145747	0.123807
	14.97	0.145738	0.124778
	15	0.145893	0.125647
	15.03	0.145795	0.126424
	15.06	0.145652	0.127534
	15.09	0.145557	0.128378
	15.12	0.145471	0.128866
	15.15	0.145046	0.12977
	15.19	0.144748	0.130252
	15.21	0.144694	0.130719
	15.24	0.144485	0.131353
	15.27	0.144643	0.1318
	15.3	0.145452	0.132155
	15.33	0.146426	0.132409
	15.36	0.146984	0.132717
	15.39	0.147197	0.133123
	15.42	0.147162	0.133202
	15.45	0.146937	0.133202
	15.48	0.146689	0.133171
	15.51	0.146417	0.133342
	15.54	0.146131	0.133358
	15.57	0.145836	0.133151
	15.6	0.145554	0.133059
	15.63	0.145271	0.132745
	15.66	0.14498	0.132609
	15.69	0.144586	0.132397
	15.72	0.144047	0.132216
	15.75	0.143555	0.131883
	15.78	0.143257	0.131657
	15.81	0.142138	0.131169
	15.84	0.140215	0.130858
	15.87	0.138645	0.130674
	15.9	0.13712	0.130275
	15.93	0.136317	0.129856
	15.96	0.135733	0.129551
	15.99	0.135229	0.129126
	16.02	0.134636	0.128524
	16.05	0.134176	0.128022
	16.08	0.133843	0.127759
	16.11	0.133332	0.127242
	16.14	0.132961	0.127017
	16.17	0.132485	0.126513
	16.2	0.132048	0.126072
	16.23	0.131803	0.125666
	16.26	0.131553	0.125304
	16.29	0.130963	0.125069
	16.32	0.130531	0.124641
	16.35	0.130309	0.123985
	16.38	0.130033	0.123598
	16.41	0.129643	0.123334
	16.44	0.129418	0.123014
	16.47	0.129079	0.122659
	16.51	0.128755	0.12237
	16.53	0.128283	0.122091
	16.56	0.128124	0.121758
	16.59	0.127981	0.121333
	16.62	0.127407	0.121063
	16.65	0.127283	0.120727
	16.68	0.126982	0.120435
	16.71	0.126801	0.120067
	16.74	0.126535	0.119826
	16.77	0.126084	0.119652
	16.8	0.125945	0.119166
	16.83	0.125751	0.118967
	16.86	0.125532	0.118827
	16.89	0.125304	0.118592
	16.92	0.124793	0.118332
	16.95	0.124537	0.117967
	16.98	0.124349	0.117739
	17.01	0.12407	0.117533
	17.04	0.123855	0.117241
	17.07	0.123594	0.116848
	17.1	0.123338	0.116883
	17.13	0.123357	0.116689
	17.16	0.122843	0.11642
	17.19	0.122884	0.116226
	17.22	0.122652	0.115979
	17.26	0.122288	0.115769
	17.28	0.122177	0.115598
	17.31	0.121923	0.115462
	17.34	0.121726	0.11542
	17.37	0.121596	0.115075
	17.4	0.121628	0.114897
	17.43	0.121498	0.114824
	17.46	0.121342	0.114672
	17.49	0.121057	0.114475
	17.52	0.121146	0.114174
	17.55	0.12107	0.114167
	17.58	0.120816	0.114161
	17.61	0.120492	0.114022
	17.64	0.120315	0.113936
	17.67	0.120362	0.113796
	17.7	0.120245	0.113606
	17.73	0.11995	0.113638
	17.76	0.119772	0.11352
	17.79	0.119557	0.113435
	17.82	0.119499	0.113232
	17.85	0.119496	0.113235
	17.88	0.119154	0.113137
	17.91	0.119081	0.113048
	17.94	0.119078	0.112791
	17.97	0.119122	0.112778
	18	0.1187	0.112765
	18.03	0.118773	0.112578
	18.06	0.118665	0.112467
	18.09	0.118443	0.11229
	18.12	0.118358	0.112439
	18.15	0.118323	0.112306
	18.18	0.1183	0.11228
	18.21	0.118101	0.112271
	18.24	0.11811	0.112039
	18.27	0.118101	0.111846
	18.3	0.118047	0.111982
	18.33	0.118078	0.111995
	18.36	0.118107	0.111887
	18.39	0.118167	0.11182
	18.42	0.118117	0.111827
	18.45	0.118047	0.111725
	18.48	0.117983	0.111617
	18.51	0.118101	0.111722
	18.54	0.118402	0.111655
	18.57	0.118548	0.111414
	18.6	0.118602	0.111332
	18.63	0.118646	0.111338
	18.66	0.118605	0.111202
	18.69	0.118919	0.111126
	18.72	0.119112	0.111157
	18.75	0.119204	0.111135
	18.78	0.11942	0.111202
	18.81	0.119779	0.111214
	18.84	0.11988	0.11131
	18.87	0.120175	0.111322
	18.9	0.120565	0.111363
	18.93	0.120667	0.111538
	18.96	0.120737	0.111433
	18.99	0.121155	0.111677
	19.02	0.121406	0.111823
	19.05	0.12172	0.11163
	19.08	0.122053	0.111649
	19.11	0.122468	0.111865
	19.14	0.122932	0.112004
	19.17	0.123103	0.112226
	19.2	0.123458	0.112283
	19.23	0.123709	0.112306
	19.26	0.124026	0.11254
	19.29	0.124568	0.112512
	19.32	0.125009	0.112816
	19.35	0.125222	0.112949
	19.38	0.125675	0.112956
	19.41	0.126427	0.113349
	19.44	0.127131	0.113711
	19.47	0.127854	0.113787
	19.5	0.128175	0.114012
	19.53	0.128603	0.114326
	19.56	0.128977	0.114548
	19.59	0.129428	0.114678
	19.62	0.130192	0.115068
	19.65	0.130861	0.115341
	19.68	0.131144	0.115693
	19.71	0.131642	0.11589
	19.74	0.132083	0.116178
	19.77	0.132749	0.116423
	19.8	0.133427	0.116616
	19.83	0.134125	0.117136
	19.86	0.134607	0.11753
	19.89	0.135248	0.117815
	19.92	0.135835	0.11804
	19.95	0.136466	0.11838
	19.98	0.137085	0.118716
	20.01	0.137919	0.119122
	20.04	0.138407	0.11943
	20.07	0.139093	0.11975
	20.1	0.13967	0.120296
	20.13	0.140174	0.120511
	20.16	0.141024	0.120905
	20.19	0.141935	0.121568
	20.22	0.142934	0.121885
	20.25	0.143743	0.122335
	20.28	0.144475	0.122684
	20.31	0.145405	0.123223
	20.34	0.146521	0.12388
	20.37	0.147127	0.12414
	20.4	0.148018	0.124375
	20.43	0.148995	0.124904
	20.46	0.150026	0.12545
	20.49	0.151101	0.125834
	20.52	0.15204	0.126224
	20.55	0.153309	0.1269
	20.58	0.154622	0.127534
	20.61	0.155736	0.127965
	20.65	0.156998	0.128616
	20.67	0.157962	0.12918
	20.7	0.159571	0.12984
	20.73	0.160998	0.130351
	20.76	0.162295	0.131299
	20.79	0.163865	0.132117
	20.82	0.165309	0.132869
	20.85	0.166533	0.133694
	20.88	0.168033	0.134385
	20.91	0.169378	0.135235
	20.94	0.170958	0.136235
	20.97	0.172569	0.136961
	21	0.174444	0.138046
	21.04	0.175712	0.139102
	21.06	0.177124	0.140127
	21.09	0.178789	0.141478
	21.12	0.180324	0.142582
	21.15	0.182237	0.143774
	21.18	0.183769	0.14498
	21.21	0.185717	0.14648
	21.24	0.187154	0.147793
	21.27	0.188641	0.14916
	21.3	0.190367	0.150911
	21.33	0.191896	0.152437
	21.36	0.193602	0.153737
	21.39	0.195293	0.155158
	21.42	0.196654	0.156633
	21.45	0.198246	0.158352
	21.48	0.199734	0.159821
	21.51	0.201507	0.161588
	21.54	0.203051	0.162574
	21.57	0.204479	0.164531
	21.6	0.206043	0.166489
	21.63	0.207524	0.167922
	21.66	0.209018	0.169689
	21.69	0.210471	0.171297
	21.72	0.211888	0.172502
	21.75	0.213608	0.174501
	21.79	0.214848	0.175944
	21.81	0.216183	0.177733
	21.84	0.217538	0.179091
	21.87	0.21925	0.180508
	21.9	0.220852	0.181644
	21.93	0.222438	0.183293
	21.96	0.22384	0.18493
	21.99	0.224969	0.186326
	22.02	0.226854	0.187896
	22.05	0.228446	0.189155
	22.08	0.230048	0.190719
	22.11	0.231843	0.192264
	22.14	0.233426	0.193735
	22.17	0.235091	0.195271
	22.2	0.236642	0.196692
	22.23	0.238219	0.198056
	22.26	0.24016	0.199968
	22.29	0.241828	0.201247
	22.32	0.243757	0.202519
	22.35	0.245022	0.20379
	22.38	0.246957	0.205478
	22.41	0.248696	0.207096
	22.44	0.250675	0.208494
	22.47	0.252702	0.210084
	22.5	0.254491	0.211555
	22.53	0.256854	0.213414
	22.56	0.258329	0.214899
	22.59	0.260187	0.216399
	22.62	0.26236	0.218169
	22.65	0.264248	0.219929
	22.68	0.266433	0.221623
	22.71	0.268396	0.223412
	22.74	0.27003	0.22496
	22.77	0.272409	0.226961
	22.8	0.274448	0.228785
	22.83	0.27659	0.230784
	22.86	0.278686	0.232278
	22.89	0.280735	0.234219
	22.92	0.28281	0.236182
	22.95	0.284656	0.238158
	22.98	0.286873	0.240395
	23.01	0.289046	0.242342
	23.04	0.291279	0.244144
	23.07	0.293147	0.24598
	23.11	0.295326	0.248185
	23.13	0.297363	0.25051
	23.16	0.299523	0.252632
	23.19	0.301622	0.254852
	23.22	0.303538	0.256295
	23.25	0.305676	0.258449
	23.28	0.307773	0.260927
	23.31	0.309337	0.263194
	23.34	0.311471	0.26565
	23.37	0.313539	0.267657
	23.4	0.3153	0.269554
	23.43	0.317599	0.272044
	23.46	0.319531	0.274433
	23.49	0.321418	0.277145
	23.52	0.323344	0.279374
	23.55	0.325244	0.281861
	23.58	0.327226	0.284098
	23.61	0.32912	0.286036
	23.64	0.331334	0.28884
	23.67	0.332796	0.290955
	23.7	0.334769	0.293556
	23.73	0.336254	0.295624
	23.76	0.338274	0.298133
	23.79	0.340333	0.300366
	23.82	0.342131	0.302625
	23.85	0.34386	0.305188
	23.88	0.345179	0.307395
	23.91	0.347	0.309844
	23.94	0.348573	0.312486
	23.97	0.34981	0.31458
	24	0.351523	0.316702
	24.03	0.352875	0.318948
	24.06	0.353915	0.321104
	24.09	0.355831	0.323617
	24.12	0.357071	0.325878
	24.15	0.358324	0.328314
	24.18	0.359539	0.330037
	24.21	0.361042	0.332435
	24.24	0.361934	0.334103
	24.27	0.363056	0.336577
	24.3	0.364246	0.338966
	24.33	0.365169	0.341176
	24.36	0.366184	0.343095
	24.39	0.367091	0.344643
	24.42	0.367786	0.347032
	24.45	0.36894	0.349189
	24.48	0.369775	0.351159
	24.51	0.370301	0.353423
	24.54	0.370891	0.355177
	24.57	0.371465	0.356319
	24.6	0.37223	0.358977
	24.63	0.372658	0.360706
	24.66	0.373194	0.362717
	24.69	0.373689	0.364462
	24.72	0.374044	0.366384
	24.75	0.374282	0.367523
	24.78	0.374637	0.369159
	24.81	0.374824	0.371018
	24.84	0.375107	0.372439
	24.87	0.375126	0.374323
	24.9	0.375138	0.375754
	24.93	0.375234	0.376804
	24.96	0.375024	0.378536
	24.99	0.374973	0.379687
	25.02	0.374942	0.380997
	25.05	0.37472	0.382167
	25.08	0.374564	0.383274
	25.11	0.374101	0.384372
	25.14	0.373432	0.38545
	25.18	0.372988	0.386633
	25.2	0.372541	0.387455
	25.23	0.371932	0.388349
	25.26	0.371424	0.389403
	25.29	0.370663	0.39038
	25.32	0.369943	0.391134
	25.35	0.369216	0.391896
	25.38	0.368522	0.392714
	25.41	0.367665	0.393314
	25.44	0.366558	0.393862
	25.47	0.365632	0.394303
	25.5	0.364601	0.394722
	25.53	0.363602	0.395287
	25.56	0.36292	0.39554
	25.59	0.361918	0.395876
	25.62	0.360747	0.396124
	25.65	0.359634	0.396152
	25.68	0.358267	0.39627
	25.71	0.357299	0.396355
	25.74	0.35644	0.396346
	25.77	0.355498	0.396327
	25.8	0.354454	0.396146
	25.83	0.353154	0.395953
	25.86	0.35199	0.395851
	25.89	0.35073	0.395753
	25.92	0.349798	0.395464
	25.95	0.348818	0.395277
	25.98	0.347695	0.394741
	26.01	0.346635	0.394113
	26.04	0.345411	0.393577
	26.07	0.344409	0.393152
	26.1	0.34339	0.392302
	26.13	0.342366	0.391718
	26.16	0.341544	0.391068
	26.19	0.340368	0.390186
	26.22	0.339305	0.389472
	26.25	0.338455	0.388958
	26.28	0.337212	0.387924
	26.31	0.336393	0.386989
	26.34	0.33567	0.385885
	26.37	0.334769	0.384997
	26.4	0.333998	0.384283
	26.43	0.333247	0.383436
	26.46	0.332511	0.382174
	26.5	0.33173	0.380962
	26.52	0.331277	0.379795
	26.55	0.330487	0.378656
	26.58	0.329954	0.377727
	26.61	0.329564	0.37642
	26.64	0.329367	0.375259
	26.67	0.329123	0.37426
	26.7	0.328809	0.372981
	26.73	0.328647	0.371941
	26.76	0.328578	0.370666
	26.79	0.328467	0.369473
	26.82	0.328292	0.368538
	26.85	0.32847	0.367548
	26.88	0.328647	0.366485
	26.91	0.32879	0.365483
	26.94	0.329025	0.363973
	26.97	0.329133	0.363069
	27	0.329453	0.362152
	27.03	0.329811	0.361242
	27.06	0.330144	0.360538
	27.09	0.330322	0.359536
	27.12	0.330681	0.358831
	27.15	0.331293	0.357937
	27.18	0.331594	0.357331
	27.21	0.331876	0.356843
	27.25	0.332267	0.356037
	27.27	0.332546	0.355536
	27.3	0.333117	0.355234
	27.33	0.333618	0.354848
	27.36	0.334157	0.354565
	27.39	0.334287	0.354454
	27.42	0.334592	0.354127
	27.45	0.334874	0.354016
	27.48	0.335166	0.35402
	27.51	0.335423	0.354039
	27.54	0.335442	0.354223
	27.57	0.335692	0.354369
	27.6	0.33594	0.354559
	27.64	0.336114	0.354825
	27.66	0.336038	0.355314
	27.69	0.336073	0.355701
	27.72	0.336146	0.356199
	27.75	0.336022	0.356472
	27.78	0.336009	0.357055
	27.81	0.33574	0.357591
	27.84	0.335695	0.358026
	27.87	0.335499	0.358831
	27.9	0.335032	0.359333
	27.93	0.334569	0.360081
	27.96	0.334341	0.360567
	27.99	0.333932	0.361264
	28.02	0.333424	0.361988
	28.05	0.333028	0.362793
	28.08	0.332378	0.363339
	28.11	0.331585	0.364056
	28.14	0.330966	0.364566
	28.17	0.330183	0.365055
	28.2	0.329675	0.365521
	28.23	0.328796	0.366038
	28.26	0.327988	0.366549
	28.29	0.327214	0.36678
	28.32	0.326122	0.367078
	28.35	0.325155	0.367266
	28.38	0.324353	0.367459
	28.41	0.323902	0.367649
	28.44	0.323328	0.367827
	28.47	0.322545	0.367776
	28.5	0.321831	0.367738
	28.53	0.320778	0.367615
	28.56	0.31982	0.367453
	28.59	0.319112	0.367402
	28.62	0.318047	0.366983
	28.65	0.317054	0.366622
	28.68	0.315874	0.366013
	28.71	0.314716	0.365635
	28.74	0.313447	0.365083
	28.77	0.312198	0.364468
	28.8	0.310904	0.363853
	28.83	0.309038	0.363034
	28.86	0.307671	0.362371
	28.89	0.306089	0.36174
	28.92	0.304617	0.361137
	28.95	0.303269	0.359961
	28.98	0.301318	0.358857
	29.01	0.299627	0.358096
	29.04	0.297803	0.357134
	29.07	0.296211	0.35656
	29.1	0.294695	0.355263
	29.13	0.293252	0.353886
	29.16	0.292135	0.352909
	29.19	0.29033	0.351501
	29.22	0.288973	0.350331
	29.25	0.287869	0.34949
	29.28	0.28647	0.34812
	29.31	0.285477	0.347045
	29.34	0.284396	0.345452
	29.37	0.283409	0.344291
	29.4	0.282207	0.342997
	29.43	0.281106	0.341259
	29.46	0.280164	0.340117
	29.49	0.27888	0.338401
	29.52	0.277808	0.337091
	29.55	0.276358	0.335581
	29.58	0.275238	0.334468
	29.61	0.274112	0.332755
	29.64	0.272723	0.331394
	29.67	0.271702	0.329846
	29.7	0.270395	0.328105
	29.73	0.269564	0.326722
	29.76	0.26833	0.325526
	29.79	0.267061	0.323407
	29.82	0.265998	0.322338
	29.85	0.264508	0.320657
	29.88	0.263191	0.319109
	29.91	0.262141	0.317647
	29.94	0.260835	0.316255
	29.97	0.259493	0.314548
	30	0.257958	0.312949
	30.03	0.256873	0.311655
	30.06	0.255436	0.30993
	30.09	0.254399	0.308899
	30.12	0.253174	0.307405
	30.15	0.251595	0.305752
	30.18	0.250212	0.304388
	30.21	0.248711	0.302913
	30.24	0.247468	0.301749
	30.27	0.246586	0.300027
	30.3	0.245168	0.298479
	30.33	0.243982	0.297172
	30.36	0.242387	0.295497
	30.39	0.241086	0.294346
	30.42	0.239754	0.293261
	30.46	0.238393	0.291079
	30.48	0.237429	0.289655
	30.51	0.236097	0.288202
	30.54	0.234676	0.286667
	30.57	0.233305	0.285312
	30.6	0.232236	0.283901
	30.63	0.230964	0.282439
	30.66	0.229721	0.280704
	30.69	0.228513	0.279238
	30.72	0.227177	0.277665
	30.75	0.225839	0.276555
	30.78	0.224617	0.275251
	30.81	0.223089	0.273649
	30.84	0.222026	0.272054
	30.87	0.220805	0.27036
	30.9	0.219584	0.26904
	30.93	0.218324	0.267978
	30.96	0.216821	0.266325
	30.99	0.215619	0.265113
	31.03	0.214439	0.263436
	31.05	0.21342	0.261992
	31.08	0.212275	0.260654
	31.11	0.2108	0.259423
	31.14	0.209716	0.257828
	31.17	0.208314	0.256451
	31.2	0.207232	0.255001
	31.23	0.20609	0.253235
	31.26	0.205031	0.252143
	31.29	0.203835	0.25038
	31.32	0.202645	0.248762
	31.35	0.201532	0.247636
	31.38	0.200368	0.246012
	31.41	0.199632	0.244667
	31.44	0.198734	0.243475
	31.47	0.197478	0.241546
	31.5	0.196444	0.240141
	31.53	0.195201	0.238764
	31.56	0.194151	0.237448
	31.59	0.193107	0.236243
	31.62	0.192162	0.234228
	31.65	0.191039	0.233156
	31.68	0.189967	0.231497
	31.71	0.188886	0.230263
	31.74	0.187848	0.228887
	31.78	0.186808	0.22777
	31.8	0.186009	0.226105
	31.83	0.184927	0.224877
	31.86	0.18396	0.223777
	31.89	0.182894	0.222505
	31.92	0.181974	0.221315
	31.95	0.18107	0.219999
	31.98	0.180128	0.218686
	32.01	0.179176	0.217338
	32.04	0.17799	0.215834
	32.07	0.177114	0.214632
	32.1	0.176128	0.214223
	32.13	0.175135	0.212393
	32.16	0.17452	0.211067
	32.19	0.173441	0.209671
	32.22	0.172629	0.208377
	32.25	0.171748	0.207242
	32.28	0.170771	0.206344
	32.31	0.169727	0.205081
	32.34	0.16876	0.203708
	32.37	0.168005	0.202763
	32.4	0.167183	0.20137
	32.43	0.166393	0.200454
	32.46	0.165467	0.199036
	32.49	0.16449	0.197872
	32.52	0.163716	0.19686
	32.55	0.162955	0.195493
	32.58	0.162162	0.194402
	32.61	0.161401	0.193491
	32.64	0.160256	0.191985
	32.67	0.159463	0.191264
	32.7	0.158546	0.190116
	32.73	0.157921	0.18919
	32.76	0.157039	0.188597
	32.79	0.155958	0.187277
	32.82	0.155022	0.185961
	32.85	0.153915	0.184971
	32.88	0.152925	0.184064
	32.91	0.152297	0.18303
	32.94	0.151476	0.18225
	32.97	0.150784	0.180987
	33	0.14981	0.180087
	33.03	0.148945	0.179309
	33.06	0.148155	0.178006
	33.09	0.147301	0.177118
	33.12	0.146616	0.176261
	33.15	0.145836	0.174989
	33.18	0.14531	0.174199
	33.21	0.144285	0.17315
	33.24	0.143501	0.172246
	33.27	0.142829	0.171256
	33.3	0.142201	0.170212
	33.33	0.141621	0.169175
	33.36	0.140748	0.168119
	33.39	0.140177	0.167205
	33.42	0.139438	0.16639
	33.45	0.138401	0.165404
	33.48	0.137846	0.164712
	33.51	0.137129	0.163621
	33.54	0.136606	0.162616
	33.57	0.135762	0.161451
	33.6	0.135204	0.160804
	33.63	0.134734	0.159815
	33.66	0.13383	0.158793
	33.69	0.132996	0.157797
	33.72	0.132609	0.156846
	33.75	0.132067	0.155888
	33.78	0.131435	0.155276
	33.81	0.130582	0.154223
	33.84	0.129995	0.153468
	33.87	0.129424	0.152348
	33.9	0.128749	0.151663
	33.93	0.128257	0.150791
	33.96	0.127686	0.14963
	33.99	0.126988	0.149122
	34.02	0.126436	0.148225
	34.05	0.12591	0.147441
	34.08	0.125333	0.146382
	34.11	0.124825	0.145528
	34.14	0.124153	0.144786
	34.17	0.12375	0.14413
	34.2	0.123207	0.143013
	34.23	0.12282	0.142074
	34.26	0.122129	0.141215
	34.29	0.121514	0.140545
	34.32	0.120835	0.139727
	34.35	0.12028	0.139264
	34.38	0.119655	0.138192
	34.41	0.119249	0.13743
	34.44	0.118837	0.136641
	34.47	0.118101	0.135705
	34.5	0.117555	0.135045
	34.53	0.116937	0.134354
	34.56	0.116258	0.13363
	34.59	0.115785	0.133129
	34.62	0.115278	0.1322
	34.65	0.114723	0.131334
	34.68	0.114133	0.130614
	34.71	0.113524	0.129818
	34.74	0.113083	0.129018
	34.77	0.112654	0.128387
	34.8	0.112229	0.127718
	34.83	0.111643	0.12695
	34.86	0.11116	0.126471
	34.89	0.110812	0.125349
	34.92	0.110371	0.124822
	34.95	0.109841	0.124108
	34.98	0.109371	0.123372
	35.01	0.108965	0.122808
	35.04	0.108448	0.122142
	35.07	0.108027	0.121453
	35.1	0.107652	0.120863
	35.13	0.107012	0.120026
	35.16	0.106476	0.119639
	35.19	0.106149	0.119132
	35.22	0.105806	0.118592
	35.25	0.10528	0.117745
	35.28	0.10502	0.117285
	35.31	0.104506	0.116873
	35.34	0.103938	0.116058
	35.37	0.103659	0.115576
	35.4	0.10305	0.115125
	35.43	0.102606	0.114491
	35.46	0.102181	0.113901
	35.49	0.101676	0.113298
	35.52	0.101255	0.112692
	35.55	0.100839	0.112179
	35.58	0.100598	0.111804
	35.61	0.100087	0.111189
	35.64	0.099513	0.110704
	35.67	0.099237	0.110183
	35.7	0.098549	0.109505
	35.73	0.098111	0.108934
	35.76	0.097762	0.10829
	35.79	0.097445	0.107735
	35.82	0.097141	0.107452
	35.85	0.096665	0.106777
	35.88	0.096192	0.10633
	35.91	0.095983	0.105717
	35.94	0.095808	0.105327
	35.97	0.09545	0.104791
	36	0.094996	0.104281
	36.03	0.094679	0.103738
	36.06	0.094134	0.103348
	36.09	0.093727	0.102755
	36.12	0.093458	0.102349
	36.15	0.092969	0.101743
	36.18	0.092795	0.101007
	36.21	0.092481	0.100617
	36.24	0.091878	0.100373
	36.27	0.091472	0.099818
	36.31	0.090984	0.099402
	36.33	0.090797	0.098901
	36.36	0.090394	0.098552
	36.39	0.090118	0.098165
	36.42	0.089683	0.097692
	36.45	0.089395	0.097248
	36.48	0.088744	0.096757
	36.51	0.088583	0.096084
	36.54	0.088383	0.095748
	36.57	0.087986	0.095256
	36.6	0.087685	0.095022
	36.63	0.087327	0.094616
	36.66	0.086952	0.093747
	36.69	0.08666	0.093394
	36.72	0.086312	0.093014
	36.75	0.086181	0.092598
	36.78	0.085661	0.092326
	36.81	0.085296	0.091758
	36.84	0.08542	0.091174
	36.87	0.084995	0.090832
	36.9	0.084297	0.090416
	36.93	0.084018	0.089969
	36.96	0.083768	0.089655
	36.99	0.083628	0.08929
	37.02	0.083339	0.088741
	37.06	0.083057	0.088395
	37.08	0.082581	0.088158
	37.11	0.082201	0.087755
	37.14	0.082007	0.087298
	37.17	0.081646	0.087076
	37.2	0.081417	0.086829
	37.23	0.08111	0.08648
	37.26	0.080948	0.085871
	37.29	0.080815	0.085458
	37.32	0.080193	0.085141
	37.35	0.080015	0.08476
	37.38	0.07985	0.084335
	37.41	0.079419	0.083983
	37.44	0.079254	0.083809
	37.47	0.078997	0.083349
	37.5	0.078842	0.082835
	37.53	0.078509	0.082518
	37.56	0.078131	0.082255
	37.59	0.077836	0.081798
	37.63	0.077709	0.08162
	37.65	0.077817	0.081224
	37.68	0.077547	0.080945
	37.71	0.077449	0.080665
	37.74	0.077265	0.080323
	37.77	0.077034	0.080034
	37.8	0.076735	0.079819
	37.83	0.076548	0.079511
	37.86	0.076329	0.079156
	37.89	0.076263	0.078832
	37.92	0.076206	0.078597
	37.95	0.075911	0.078277
	37.98	0.075689	0.078055
	38.01	0.075597	0.077871
	38.04	0.075441	0.077747
	38.07	0.075169	0.077566
	38.1	0.075089	0.07743
	38.13	0.074959	0.077237
	38.16	0.074858	0.077002
	38.19	0.074839	0.076793
	38.22	0.074477	0.07664
	38.25	0.07423	0.076488
	38.28	0.074046	0.076374
	38.31	0.074058	0.076253
	38.34	0.073893	0.076009
	38.38	0.073767	0.075657
	38.4	0.073481	0.075416
	38.43	0.073598	0.075267
	38.46	0.073605	0.075226
	38.49	0.07351	0.075216
	38.52	0.073373	0.075143
	38.55	0.073291	0.075
	38.58	0.07324	0.074848
	38.61	0.073208	0.074829
	38.64	0.073196	0.074594
	38.67	0.073199	0.074468
	38.7	0.07304	0.074372
	38.73	0.073097	0.074274
	38.76	0.073002	0.074223
	38.79	0.07292	0.074033
	38.82	0.073069	0.073982
	38.85	0.072802	0.074046
	38.88	0.07264	0.073738
	38.91	0.07265	0.073675
	38.94	0.072618	0.073608
	38.97	0.07258	0.073554
	39	0.072618	0.073605
	39.03	0.072631	0.073506
	39.06	0.072428	0.07364
	39.09	0.072526	0.073513
	39.12	0.072472	0.073595
	39.15	0.072298	0.0737
	39.18	0.0722	0.073697
	39.21	0.07213	0.073694
	39.24	0.07207	0.073636
	39.27	0.07199	0.073481
	39.3	0.072174	0.073605
	39.33	0.072177	0.073678
	39.36	0.072025	0.073516
	39.39	0.072076	0.073617
	39.42	0.072184	0.073513
	39.45	0.072101	0.073475
	39.48	0.072209	0.073694
	39.51	0.072352	0.073633
	39.54	0.072304	0.073478
	39.57	0.071974	0.073525
	39.6	0.072041	0.073481
	39.63	0.072044	0.073576
	39.66	0.072073	0.073589
	39.69	0.072177	0.07377
	39.72	0.072295	0.073827
	39.75	0.072311	0.073808
	39.78	0.072418	0.074011
	39.81	0.072558	0.073922
	39.84	0.07279	0.074023
	39.87	0.072691	0.074122
	39.9	0.072609	0.073963
	39.93	0.072609	0.073931
	39.96	0.072631	0.07416
	39.99	0.072672	0.074429
	40.02	0.072587	0.074452
	40.05	0.072485	0.074436
	40.08	0.072634	0.074579
	40.11	0.07265	0.074531
	40.14	0.072571	0.074537
	40.17	0.072634	0.074575
	40.2	0.07258	0.074566
	40.23	0.072828	0.074534
	40.26	0.072948	0.074816
	40.29	0.072932	0.07474
	40.32	0.073012	0.074782
	40.35	0.072993	0.074975
	40.38	0.072939	0.075077
	40.41	0.072964	0.074902
	40.44	0.073142	0.074864
	40.47	0.073043	0.075127
	40.5	0.072935	0.075016
	40.53	0.073066	0.074956
	40.56	0.073053	0.075073
	40.59	0.073135	0.074962
	40.62	0.073107	0.074946
	40.65	0.072989	0.075153
	40.68	0.07304	0.07514
	40.71	0.073075	0.075134
	40.74	0.073158	0.075067
	40.77	0.073034	0.075048
	40.8	0.073104	0.075035
	40.83	0.073059	0.075029
	40.86	0.072843	0.075184
	40.89	0.073072	0.075222
	40.92	0.073148	0.075023
	40.95	0.07311	0.07494
	40.98	0.07285	0.074858
	41.01	0.07292	0.074921
	41.04	0.073043	0.074921
	41.07	0.073088	0.074946
	41.1	0.073053	0.074994
	41.13	0.073062	0.074908
	41.16	0.072935	0.074886
	41.19	0.072993	0.074978
	41.22	0.073097	0.074759
	41.25	0.072948	0.074585
	41.28	0.07305	0.074525
	41.31	0.072961	0.074594
	41.34	0.072707	0.074464
	41.37	0.072631	0.074299
	41.4	0.072745	0.07416
	41.43	0.072682	0.074084
	41.46	0.072425	0.074138
	41.49	0.072568	0.073998
	41.52	0.072463	0.073732
	41.55	0.072523	0.07351
	41.58	0.072371	0.073465
	41.61	0.072228	0.073449
	41.64	0.072247	0.073297
	41.67	0.072019	0.073215
	41.7	0.071993	0.07324
	41.73	0.07213	0.073062
	41.77	0.072003	0.072809
	41.79	0.071867	0.072793
	41.82	0.071759	0.072717
	41.85	0.071705	0.072587
	41.88	0.071622	0.072466
	41.91	0.071689	0.072368
	41.94	0.071629	0.07213
	41.97	0.071549	0.072101
	42	0.071343	0.071873
	42.03	0.071261	0.071746
	42.06	0.07114	0.071692
	42.09	0.071007	0.071565
	42.12	0.070934	0.071337
	42.15	0.070842	0.071261
	42.18	0.07068	0.070963
	42.21	0.070572	0.070804
	42.24	0.070442	0.070766
	42.27	0.070344	0.070633
	42.3	0.070303	0.070449
	42.33	0.0701	0.070277
	42.36	0.069843	0.070033
	42.39	0.069529	0.069948
	42.42	0.069681	0.069535
	42.45	0.069338	0.069434
	42.48	0.069253	0.069475
	42.51	0.069259	0.069177
	42.54	0.069139	0.068996
	42.57	0.068879	0.068701
	42.6	0.068742	0.06845
	42.63	0.068695	0.068323
	42.66	0.068282	0.068254
	42.69	0.06806	0.068092
	42.72	0.067949	0.068
	42.75	0.067892	0.067616
	42.78	0.067718	0.067515
	42.81	0.067527	0.067588
	42.84	0.067553	0.06741
	42.87	0.067404	0.067182
	42.91	0.067039	0.066994
	42.93	0.066963	0.066741
	42.96	0.066776	0.066611
	42.99	0.066531	0.066379
	43.02	0.066522	0.066351
	43.05	0.066281	0.066122
	43.08	0.066154	0.065732
	43.11	0.065818	0.065713
	43.14	0.065694	0.065665
	43.17	0.065653	0.065491
	43.2	0.065507	0.065199
	43.23	0.065364	0.065069
	43.26	0.065253	0.06499
	43.29	0.065209	0.064857
	43.32	0.065139	0.064508
	43.35	0.064803	0.064368
	43.38	0.064454	0.064248
	43.41	0.064263	0.063921
	43.44	0.064089	0.063667
	43.47	0.06393	0.06361
	43.5	0.063965	0.063407
	43.53	0.06375	0.063315
	43.56	0.0636	0.063102
	43.59	0.06329	0.062972
	43.62	0.06316	0.062747
	43.66	0.063248	0.062614
	43.68	0.063071	0.062443
	43.71	0.062779	0.062173
	43.74	0.062544	0.061986
	43.77	0.062427	0.061881
	43.8	0.062103	0.061751
	43.83	0.061897	0.061691
	43.86	0.061843	0.061491
	43.89	0.061608	0.061196
	43.92	0.061596	0.061098
	43.95	0.061361	0.061072
	43.98	0.061256	0.060857
	44.01	0.061149	0.060733
	44.04	0.061158	0.060486
	44.07	0.06092	0.060251
	44.1	0.060689	0.059997
	44.13	0.060441	0.059877
	44.16	0.060333	0.059601
	44.19	0.060206	0.059693
	44.23	0.06008	0.059569
	44.25	0.059781	0.059375
	44.28	0.05941	0.059426
	44.31	0.059417	0.05936
	44.34	0.05935	0.059112
	44.37	0.059226	0.059042
	44.4	0.059147	0.058751
	44.43	0.059023	0.058614
	44.46	0.058814	0.058294
	44.49	0.058716	0.058246
	44.52	0.058544	0.058142
	44.55	0.058529	0.058094
	44.58	0.05851	0.057878
	44.61	0.058395	0.057799
	44.64	0.058189	0.057634
	44.67	0.058034	0.057593
	44.7	0.058002	0.057653
	44.73	0.05778	0.057504
	44.76	0.057567	0.057387
	44.79	0.057415	0.05706
	44.82	0.057187	0.056987
	44.85	0.057257	0.05713
	44.88	0.057161	0.056898
	44.91	0.057031	0.056765
	44.94	0.056768	0.056568
	44.97	0.056524	0.056305
	45	0.05634	0.056349
	45.03	0.056334	0.056023
	45.06	0.056334	0.055798
	45.09	0.056305	0.055807
	45.12	0.056191	0.055579
	45.15	0.055956	0.05562
	45.18	0.055918	0.055499
	45.21	0.05588	0.055315
	45.24	0.055766	0.055357
	45.27	0.055553	0.055328
	45.3	0.055487	0.055119
	45.33	0.055423	0.054874
	45.36	0.055331	0.054738
	45.39	0.055014	0.054665
	45.42	0.054979	0.054519
	45.45	0.054966	0.054443
	45.48	0.054932	0.054411
	45.51	0.054776	0.054437
	45.54	0.05464	0.054348
	45.57	0.054557	0.054265
	45.6	0.054361	0.054101
	45.63	0.054224	0.05384
	45.66	0.054161	0.05404
	45.69	0.053939	0.054135
	45.72	0.053844	0.053882
	45.75	0.053774	0.05392
	45.78	0.053828	0.053898
	45.81	0.053825	0.053698
	45.84	0.053663	0.053679
	45.87	0.05345	0.053685
	45.9	0.053365	0.053492
	45.93	0.053438	0.053526
	45.96	0.053428	0.053552
	45.99	0.053311	0.053511
	46.02	0.053273	0.053466
	46.05	0.053162	0.05359
	46.08	0.053155	0.053612
	46.11	0.053206	0.053523
	46.14	0.053105	0.053415
	46.17	0.052822	0.053292
	46.2	0.052727	0.05332
	46.23	0.05253	0.053412
	46.26	0.052486	0.053412
	46.29	0.052505	0.053374
	46.32	0.052518	0.053469
	46.35	0.052372	0.053419
	46.38	0.052394	0.053457
	46.41	0.052362	0.053412
	46.44	0.052337	0.053184
	46.47	0.05201	0.053282
	46.5	0.05201	0.053463
	46.53	0.052115	0.053758
	46.56	0.052017	0.053745
	46.59	0.051899	0.053704
	46.62	0.051798	0.053796
	46.65	0.051722	0.053831
	46.68	0.051782	0.053856
	46.71	0.052017	0.054066
	46.74	0.051839	0.054364
	46.77	0.051658	0.054199
	46.8	0.05181	0.054193
	46.83	0.051861	0.054329
	46.86	0.051959	0.054494
	46.89	0.051684	0.05469
	46.92	0.051709	0.054802
	46.95	0.051845	0.054836
	46.98	0.051887	0.054938
	47.01	0.051918	0.055154
	47.05	0.051871	0.05528
	47.07	0.051956	0.055357
	47.1	0.051947	0.055556
	47.13	0.05188	0.055598
	47.16	0.051947	0.055782
	47.19	0.051966	0.056026
	47.22	0.051912	0.056112
	47.25	0.051934	0.056324
	47.28	0.051915	0.056549
	47.31	0.052023	0.056568
	47.34	0.052074	0.056651
	47.37	0.051947	0.056974
	47.4	0.05182	0.057371
	47.43	0.051772	0.057475
	47.46	0.052013	0.057856
	47.49	0.05222	0.0579
	47.52	0.052388	0.057935
	47.55	0.052343	0.058024
	47.58	0.052416	0.058338
	47.62	0.052502	0.058449
	47.64	0.05254	0.058722
	47.67	0.052648	0.058976
	47.7	0.052708	0.059065
	47.73	0.052733	0.059436
	47.76	0.052794	0.059661
	47.79	0.053006	0.059908
	47.82	0.05313	0.060162
	47.85	0.053235	0.060441
	47.88	0.053235	0.060533
	47.91	0.053289	0.060768
	47.94	0.0534	0.061003
	47.97	0.053396	0.061285
	48	0.053701	0.061558
	48.03	0.053926	0.061659
	48.06	0.054088	0.061865
	48.09	0.054224	0.062256
	48.12	0.054484	0.062547
	48.15	0.054586	0.062785
	48.18	0.054763	0.062915
	48.21	0.054836	0.063344
	48.24	0.054982	0.063651
	48.27	0.055315	0.063892
	48.3	0.05535	0.064159
	48.33	0.055369	0.0644
	48.37	0.055642	0.064644
	48.39	0.055889	0.064761
	48.42	0.055928	0.065253
	48.45	0.056143	0.065447
	48.48	0.056432	0.065564
	48.51	0.056606	0.065624
	48.54	0.056784	0.065799
	48.57	0.056971	0.066151
	48.6	0.057238	0.066363
	48.63	0.057269	0.066401
	48.66	0.057399	0.066665
	48.69	0.057606	0.066744
	48.72	0.057764	0.066902
	48.75	0.057828	0.06721
	48.78	0.058065	0.067296
	48.81	0.058357	0.067638
	48.84	0.058668	0.0678
	48.87	0.059065	0.068076
	48.9	0.059084	0.068209
	48.93	0.059077	0.068257
	48.96	0.059207	0.06833
	48.99	0.059464	0.068438
	49.02	0.059912	0.06845
	49.05	0.060003	0.068698
	49.08	0.060187	0.068917
	49.11	0.060318	0.06892
	49.14	0.060413	0.068818
	49.17	0.060876	0.068955
	49.2	0.061015	0.069069
	49.23	0.061244	0.06938
	49.26	0.061247	0.069478
	49.29	0.061348	0.069545
	49.32	0.061767	0.069535
	49.35	0.061999	0.06964
	49.38	0.062214	0.069681
	49.41	0.062436	0.06964
	49.44	0.062827	0.06958
	49.47	0.06283	0.069649
	49.51	0.06301	0.069599
	49.53	0.063083	0.069367
	49.56	0.063166	0.069335
	49.59	0.063562	0.069167
	49.62	0.063607	0.06911
	49.65	0.063807	0.069018
	49.68	0.064184	0.069053
	49.71	0.06432	0.068958
	49.74	0.064371	0.068837
	49.77	0.064647	0.068758
	49.8	0.064514	0.068749
	49.83	0.064628	0.068622
	49.86	0.064758	0.068339
	49.89	0.064857	0.068412
	49.92	0.06493	0.068108
	49.95	0.065212	0.067968
	49.98	0.065355	0.067956
	50.01	0.065412	0.067841
	50.04	0.065386	0.067651
	50.07	0.065389	0.06748
	50.1	0.06565	0.067426
	50.13	0.065678	0.067213
	50.16	0.065868	0.067039
	50.19	0.065945	0.06701
	50.22	0.066068	0.066741
	50.25	0.066141	0.066753
	50.28	0.066154	0.066522
	50.31	0.066271	0.066252
	50.34	0.066179	0.06617
	50.37	0.066214	0.066113
	50.4	0.066265	0.065916
	50.43	0.066236	0.065694
	50.46	0.066325	0.065424
	50.49	0.066509	0.06518
	50.52	0.066541	0.064885
	50.55	0.066331	0.064818
	50.58	0.066446	0.064717
	50.61	0.066357	0.064438
	50.64	0.066186	0.064317
	50.67	0.066132	0.064209
	50.7	0.066167	0.064067
	50.73	0.066144	0.063876
	50.76	0.065992	0.063667
	50.79	0.06596	0.06348
	50.82	0.065875	0.063347
	50.85	0.065875	0.063017
	50.88	0.065713	0.062934
	50.91	0.065564	0.062611
	50.94	0.065539	0.062528
	50.97	0.065237	0.062367
	51	0.065104	0.062176
	51.03	0.065177	0.06178
	51.06	0.065145	0.061602
	51.09	0.065002	0.06152
	51.12	0.064822	0.061161
	51.15	0.06465	0.060955
	51.18	0.064571	0.060777
	51.21	0.064279	0.060695
	51.24	0.064067	0.060498
	51.27	0.063978	0.060095
	51.3	0.063965	0.060013
	51.33	0.063876	0.060054
	51.36	0.063667	0.059972
	51.39	0.063547	0.059569
	51.42	0.063404	0.059245
	51.45	0.06328	0.059172
	51.48	0.063036	0.059036
	51.51	0.062817	0.05889
	51.54	0.062696	0.058804
	51.57	0.062487	0.058624
	51.6	0.06244	0.058497
	51.63	0.062173	0.058272
	51.66	0.061992	0.058088
	51.69	0.061853	0.057888
	51.72	0.061564	0.057767
	51.75	0.06151	0.057539
	51.78	0.061421	0.057301
	51.81	0.061095	0.057108
	51.84	0.060974	0.056968
	51.87	0.060635	0.056933
	51.9	0.060359	0.05666
	51.93	0.0602	0.056492
	51.96	0.060032	0.056457
	51.99	0.060095	0.056292
	52.02	0.059759	0.056061
	52.05	0.059636	0.055851
	52.08	0.059585	0.055943
	52.11	0.059414	0.055962
	52.14	0.059242	0.055629
	52.17	0.058858	0.055594
	52.2	0.058779	0.055544
	52.23	0.058684	0.055163
	52.26	0.058519	0.055005
	52.29	0.058256	0.054913
	52.32	0.057935	0.054751
	52.35	0.057853	0.054659
	52.38	0.057723	0.05451
	52.41	0.057526	0.054284
	52.44	0.057399	0.054297
	52.47	0.057291	0.054234
	52.5	0.057079	0.05417
	52.53	0.056933	0.054297
	52.56	0.056774	0.054278
	52.59	0.056667	0.054161
	52.62	0.056375	0.054097
	52.65	0.056292	0.054135
	52.68	0.056105	0.053974
	52.71	0.055947	0.053774
	52.74	0.055633	0.053596
	52.77	0.055509	0.053495
	52.8	0.05535	0.053457
	52.83	0.055341	0.05345
	52.86	0.055119	0.053295
	52.9	0.054935	0.052974
	52.92	0.054976	0.053009
	52.95	0.054982	0.053073
	52.98	0.054735	0.052711
	53.01	0.054624	0.052527
	53.04	0.054354	0.052451
	53.07	0.053999	0.052289
	53.1	0.054094	0.051874
	53.13	0.054015	0.051817
	53.16	0.053913	0.051963
	53.19	0.053767	0.052051
	53.22	0.05359	0.052061
	53.25	0.053444	0.051972
	53.28	0.053377	0.051956
	53.31	0.053314	0.051712
	53.34	0.053041	0.051747
	53.37	0.05313	0.051909
	53.4	0.053009	0.051928
	53.43	0.052854	0.051867
	53.46	0.052784	0.051906
	53.49	0.052597	0.051788
	53.52	0.052457	0.051842
	53.55	0.052378	0.052013
	53.58	0.052346	0.052032
	53.61	0.052197	0.051959
	53.65	0.052216	0.052296
	53.67	0.052064	0.052308
	53.7	0.05194	0.05222
	53.73	0.051906	0.052327
	53.76	0.051978	0.052248
	53.79	0.05188	0.052226
	53.82	0.052026	0.052461
	53.85	0.052036	0.052559
	53.88	0.051741	0.0526
	53.91	0.051703	0.052727
	53.94	0.051553	0.052968
	53.97	0.051525	0.053222
	54	0.051376	0.05326
	54.03	0.051293	0.05325
	54.06	0.051414	0.053349
	54.09	0.051439	0.053428
	54.12	0.051369	0.053564
	54.15	0.051271	0.053609
	54.18	0.051328	0.053802
	54.22	0.051452	0.054104
	54.24	0.051382	0.054129
	54.27	0.051401	0.054519
	54.3	0.051528	0.054649
	54.33	0.051271	0.054836
	54.36	0.051214	0.054982
	54.39	0.051382	0.055017
	54.42	0.051439	0.055246
	54.45	0.051265	0.055407
	54.48	0.051347	0.055753
	54.51	0.051588	0.055845
	54.54	0.051791	0.055842
	54.57	0.051896	0.056156
	54.6	0.051978	0.056467
	54.63	0.051801	0.056641
	54.66	0.051893	0.056844
	54.69	0.052153	0.057076
	54.72	0.05207	0.057355
	54.75	0.052204	0.057523
	54.78	0.052178	0.057631
	54.81	0.052188	0.057961
	54.84	0.052483	0.058069
	54.87	0.05261	0.058567
	54.9	0.052743	0.058865
	54.93	0.052863	0.058938
	54.97	0.052987	0.059106
	54.99	0.053168	0.059534
	55.02	0.053434	0.059718
	55.05	0.053482	0.059994
	55.08	0.053501	0.060219
	55.11	0.053615	0.060473
	55.14	0.053701	0.060717
	55.17	0.053977	0.061038
	55.2	0.054088	0.061082
	55.23	0.054418	0.061298
	55.26	0.054687	0.061459
	55.29	0.054624	0.061517
	55.32	0.054979	0.0619
	55.35	0.055188	0.062183
	55.38	0.055265	0.06243
	55.41	0.055433	0.06262
	55.44	0.055439	0.062646
	55.47	0.056004	0.062687
	55.5	0.05602	0.063007
	55.53	0.05621	0.063169
	55.56	0.056473	0.063344
	55.59	0.056733	0.063797
	55.62	0.05693	0.063686
	55.65	0.057079	0.063493
	55.68	0.057529	0.063635
	55.71	0.057625	0.063721
	55.74	0.0579	0.063734
	55.77	0.058154	0.063857
	55.8	0.058202	0.063987
	55.83	0.058522	0.06406
	55.86	0.058636	0.064137
	55.89	0.058792	0.064206
	55.92	0.058906	0.064282
	55.95	0.059008	0.064209
	55.98	0.05929	0.064168
	56.01	0.059464	0.064092
	56.04	0.059651	0.064168
	56.07	0.059851	0.064238
	56.1	0.060102	0.064121
	56.13	0.060165	0.064146
	56.16	0.060609	0.064067
	56.19	0.060644	0.063734
	56.22	0.060873	0.063854
	56.25	0.060958	0.063826
	56.28	0.060999	0.063667
	56.31	0.061025	0.063553
	56.34	0.061393	0.063534
	56.37	0.06165	0.063515
	56.4	0.061634	0.063325
	56.43	0.061681	0.063229
	56.46	0.06177	0.062985
	56.49	0.061995	0.062763
	56.52	0.062008	0.062849
	56.55	0.062249	0.062896
	56.58	0.062465	0.062636
	56.61	0.062411	0.062262
	56.64	0.062401	0.061916
	56.67	0.06256	0.061923
	56.7	0.062652	0.061716
	56.73	0.062532	0.061513
	56.76	0.062506	0.061313
	56.79	0.062617	0.061019
	56.82	0.062747	0.060917
	56.85	0.06262	0.060752
	56.88	0.062589	0.060701
	56.91	0.062455	0.060511
	56.94	0.062227	0.060181
	56.97	0.062271	0.059956
	57	0.062119	0.059775
	57.03	0.062005	0.05962
	57.06	0.061916	0.059493
	57.09	0.06185	0.05915
	57.12	0.06191	0.058776
	57.15	0.061669	0.058624
	57.18	0.061396	0.058573
	57.21	0.061507	0.058449
	57.24	0.061409	0.058294
	57.27	0.061104	0.057796
	57.3	0.060946	0.057564
	57.33	0.060758	0.057349
	57.36	0.060511	0.057123
	57.39	0.060381	0.056908
	57.42	0.060273	0.056689
	57.45	0.060102	0.056473
	57.48	0.060127	0.056143
	57.51	0.059721	0.055826
	57.54	0.05936	0.055845
	57.57	0.059261	0.055661
	57.6	0.05908	0.05561
	57.63	0.058935	0.055357
	57.66	0.058754	0.055131
	57.69	0.058557	0.054979
	57.72	0.058256	0.0547
	57.75	0.058192	0.054687
	57.78	0.057929	0.054367
	57.81	0.057729	0.054034
	57.84	0.057656	0.053834
	57.87	0.057412	0.053615
	57.9	0.057127	0.053466
	57.93	0.05693	0.053304
	57.96	0.056759	0.053047
	57.99	0.056667	0.052914
	58.02	0.056451	0.052692
	58.05	0.056153	0.052654
	58.08	0.055947	0.052524
	58.11	0.055579	0.05248
	58.14	0.055369	0.052213
	58.17	0.05503	0.051988
	58.2	0.054817	0.051655
	58.23	0.054773	0.051604
	58.26	0.054516	0.051481
	58.29	0.054126	0.051312
	58.32	0.054123	0.051217
	58.35	0.053771	0.051179
	58.38	0.053472	0.050935
	58.41	0.053263	0.050757
	58.44	0.052949	0.050615
	58.47	0.052873	0.050523
	58.5	0.052622	0.050462
	58.53	0.052546	0.050437
	58.56	0.052549	0.050272
	58.59	0.052194	0.049891
	58.62	0.051858	0.049891
	58.65	0.051725	0.049682
	58.68	0.051509	0.049796
	58.71	0.051297	0.049739
	58.75	0.051189	0.049501
	58.77	0.051154	0.049324
	58.8	0.050903	0.049355
	58.83	0.050799	0.049365
	58.86	0.050554	0.049501
	58.89	0.050358	0.049444
	58.92	0.05025	0.049305
	58.95	0.05005	0.049136
	58.98	0.04998	0.049098
	59.01	0.049764	0.049022
	59.04	0.049768	0.048803
	59.07	0.049787	0.048838
	59.1	0.049517	0.048952
	59.13	0.049244	0.048965
	59.16	0.049168	0.048943
	59.19	0.049044	0.048927
	59.22	0.048927	0.048857
	59.25	0.048749	0.048889
	59.28	0.048594	0.049197
	59.31	0.048657	0.049324
	59.34	0.048527	0.049311
	59.37	0.048293	0.049441
	59.4	0.048356	0.049533
	59.43	0.048014	0.0494
	59.46	0.048061	0.04959
	59.5	0.048096	0.049533
	59.52	0.04795	0.049527
	59.55	0.048074	0.049577
	59.58	0.047753	0.049647
	59.61	0.047589	0.049847
	59.64	0.047681	0.049837
	59.67	0.047525	0.04992
	59.7	0.047309	0.05017
	59.73	0.047328	0.050373
	59.76	0.047677	0.050456
	59.79	0.047614	0.050653
	59.82	0.047455	0.050729
	59.85	0.047471	0.05077
	59.88	0.047525	0.05097
[truncated: 604 more rows]

## Sheet: Fig. 4D
Figure 4D.	HDAC5 does not alter the translational efficiency of HBV RNAs.
	Sample	Core RNA (pgRNA)	Rel. to Fraction 3
	CMV HBV Fraction 1	155753	0.00182659
	CMV HBV Fraction 2	4.11392e+07	0.482459
	CMV HBV Fraction 3	8.52698e+07	1
	CMV HBV Fraction 4	6.73785e+07	0.79018
	CMV HBV Fraction 5	5.40511e+07	0.633884
	CMV HBV Fraction 6	6.29697e+07	0.738476
	CMV HBV Fraction 7	2.66058e+07	0.312019
	CMV HBV Fraction 8	26949999	0.316056
	CMV HBV Fraction 9	8.81124e+06	0.103334
	CMV HBV Fraction 10	1.25883e+07	0.147629
	CMV HBV Fraction 11	1.78796e+07	0.209682
	CMV HBV Fraction 12	1.03901e+07	0.121849
	CMV HBV Fraction 13	1.02911e+07	0.120688
	CMV HBV Fraction 14	6.51981e+06	0.076461
	CMV HBV Fraction 15	8.24287e+06	0.0966681
	CMV HBV Fraction 16	7.67035e+06	0.0899538
	CMV HBV Fraction 17	590287	0.00692258
	CMV HBV Fraction 18	366687	0.00430031
	CMV HBV + HDAC5 Fraction 1	7.28076e+06	0.0154522
	CMV HBV + HDAC5 Fraction 2	1.28825e+08	0.27341
	CMV HBV + HDAC5 Fraction 3	4.71179e+08	1
	CMV HBV + HDAC5 Fraction 4	5.54562e+08	1.17697
	CMV HBV + HDAC5 Fraction 5	2.03857e+08	0.432652
	CMV HBV + HDAC5 Fraction 6	1.77586e+08	0.376897
	CMV HBV + HDAC5 Fraction 7	2.13882e+08	0.45393
	CMV HBV + HDAC5 Fraction 8	1.88899e+08	0.400906
	CMV HBV + HDAC5 Fraction 9	1.54052e+08	0.32695
	CMV HBV + HDAC5 Fraction 10	1.06094e+08	0.225167
	CMV HBV + HDAC5 Fraction 11	9.48719e+07	0.20135
	CMV HBV + HDAC5 Fraction 12	6.67198e+07	0.141602
	CMV HBV + HDAC5 Fraction 13	3.49924e+07	0.0742656
	CMV HBV + HDAC5 Fraction 14	6.43114e+07	0.13649
	CMV HBV + HDAC5 Fraction 15	5.51656e+07	0.11708
	CMV HBV + HDAC5 Fraction 16	3.75772e+07	0.0797515
	CMV HBV + HDAC5 Fraction 17	2.12388e+07	0.0450758
	CMV HBV + HDAC5 Fraction 18	966958	0.00205221

## Sheet: Fig. 5B
Figure 5B.	HDAC5 increases the abundance of both the HBV spliced 2.2 kb and HBV 3.5 kb RNAs.
Ct values	Sample	HBV 2311-2420		HBV 2590-2772		HBV 2395-599		GAPDH
	CMV HBV	21.0119	20.9333	20.5674	20.4349	27.6841	27.6956	25.2931	25.3902
	CMV HBV + HDAC5	17.805	17.6264	17.5869	17.6266	21.1957	21.2024	23.9123	23.9453
delta delta Ct	Sample	HBV 2311-2420		HBV 2590-2772		HBV 2395-599
	CMV HBV	19.4442	21.9617	26.4589	31.0238	0.190658	0.202298
	CMV HBV + HDAC5	68.9435	79.8362	80.1931	79.8202	6.57345	6.6944
Normalized to CMV HBV	Sample	HBV 2311-2420		HBV 2590-2772		HBV 2395-599				Normalized to CMV HBV 2311-2420	Sample	HBV 2311-2420		HBV 2590-2772		HBV 2395-599
	CMV HBV	1	1	1	1	1	1				CMV HBV	1	1	1.36076	1.41263	0.00980535	0.0092114
	CMV HBV + HDAC5	3.54571	3.63526	3.03086	2.57287	34.4777	33.0918				CMV HBV + HDAC5	3.54571	3.63526	4.12426	3.63452	0.338067	0.304822
Average	Sample	HBV 2311-2420	HBV 2590-2772	HBV 2395-599						Average	Sample	HBV 2311-2420	HBV 2590-2772	HBV 2395-599
	CMV HBV	1	1	1							CMV HBV	1	1.3867	0.00950838
	CMV HBV + HDAC5	3.59048	2.80187	33.7848							CMV HBV + HDAC5	3.59048	3.87939	0.321444
STD	Sample	HBV 2311-2420	HBV 2590-2772	HBV 2395-599						STD	Sample	HBV 2311-2420	HBV 2590-2772	HBV 2395-599
	CMV HBV	0	0	0							CMV HBV	0	0.0259374	0.000296976
	CMV HBV + HDAC5	0.044775	0.228992	0.692962							CMV HBV + HDAC5	0.044775	0.244869	0.0166222

## Sheet: Fig. 6
Figure 6.	HBV core particles lacking C183 are replication competent.
Capsid	Sample	Capsid		Fold rel. to 1 μg S-P-ε-		Avg	STD
	1	59300	49359.7	0.0570192	0.0369851	0.0470022	0.010017
	2	608000	842244	0.584615	0.631092	0.607854	0.0232382
	3	1040000	1.33458e+06	1	1	1	0
	4	5720	16403.7	0.0055	0.0122913	0.00889563	0.00339563
	5	513000	571475	0.493269	0.428205	0.460737	0.0325319
	6	2111000	2.19013e+06	2.02981	1.64106	1.83543	0.194374
	7	392000	146552	0.376923	0.109812	0.243367	0.133556
	8	859000	618656	0.825962	0.463558	0.64476	0.181202
	9	1890000	1.66911e+06	1.81731	1.25066	1.53398	0.283324
	10	4040000	4848886	3.88462	3.63326	3.75894	0.125676
	11	4390000	5.36021e+06	4.22115	4.01639	4.11877	0.10238
	12	1600000	1.67412e+06	1.53846	1.25441	1.39644	0.142024
	13	1390000	1.15932e+06	1.33654	0.868674	1.10261	0.233932
	14	5700000	5.85532e+06	5.48077	4.38738	4.93408	0.546692
	15	6410000	6.90992e+06	6.16346	5.17759	5.67053	0.492934
DNA RI	Sample	DNA RI		Fold rel. to 1 μg S-P-ε-		Average	STD
	1	9830000	2.76987e+08	0.259367	0.362871	0.311119	0.0517522
	2	41700000	8.41821e+08	1.10026	1.10284	1.10155	0.00128793
	3	37900000	7.63321e+08	1	1	1	0
	4	11600000	3.02105e+08	0.306069	0.395777	0.350923	0.0448541
	5	41200000	8.75714e+08	1.08707	1.14724	1.11716	0.0300852
	6	58800000	1.05616e+09	1.55145	1.38363	1.46754	0.0839089
	7	17100000	3.63924e+08	0.451187	0.476764	0.463976	0.0127884
	8	41900000	8.43817e+08	1.10554	1.10545	1.1055	4.35134e-05
	9	66300000	1.17243e+09	1.74934	1.53596	1.64265	0.10669
	10	55400000	1.00226e+09	1.46174	1.31302	1.38738	0.0743586
	11	58200000	1.03166e+09	1.53562	1.35153	1.44358	0.0920427
	12	60200000	1.16695e+09	1.58839	1.52878	1.55859	0.0298041
	13	52700000	1.01303e+09	1.3905	1.32713	1.35882	0.0316833
	14	73000000	1.37058e+09	1.92612	1.79554	1.86083	0.0652887
	15	61200000	1.05871e+09	1.61478	1.38697	1.50087	0.113901

## Sheet: Fig. 7B
Figure 7B.	HDAC5 increases the stability of the HBV RNAs.
							Normalized to 0 h
HBVayw full genome probe (top panel)	Sample	pgRNA	2.1 kb RNA	GAPDH RNA	pgRNA/GAPDH	2.1 kb RNA/GAPDH	pgRNA/GAPDH	2.1 kb RNA/GAPDH
	CMV HBV 0 h	6.11726e+08	5.11496e+07	4.16801e+08	1.46767	0.122719	1	1
	CMV HBV 3 h	5.24521e+08	3.34201e+07	4.92206e+08	1.06565	0.0678987	0.726086	0.553284		From PRISM
	CMV HBV 6 h	3.51154e+08	1.71291e+07	3.84859e+08	0.912421	0.0445075	0.621681	0.362677		One phase decay	pgRNA		2.1 kb RNA
	CMV HBV 12 h	3.34005e+08	1.46082e+07	3.92268e+08	0.851473	0.0372405	0.580154	0.30346		Best-fit values	CMV HBV	CMV HBV + HDAC5	CMV HBV	CMV HBV + HDAC5
	CMV HBV 24 h	2.6504e+08	1.20104e+07	374000395	0.708662	0.0321135	0.482849	0.261682		Y0	= 1.000	= 1.000	= 1.000	= 1.000
	CMV HBV + HDAC5 0 h	3.95898e+08	2.18998e+08	2.95177e+08	1.34122	0.741919	1	1		Plateau	0.3491	0.3491	0.3491	0.3491
	CMV HBV + HDAC5 3 h	4.14088e+08	1.96265e+08	3.34654e+08	1.23736	0.586472	0.922563	0.79048		K	0.1147	0.06115	0.4286	0.1638
	CMV HBV + HDAC5 6 h	3.4219e+08	1.29433e+08	3.11183e+08	1.09964	0.415938	0.819881	0.560625		Half Life	6.042	11.34	1.617	4.231
	CMV HBV + HDAC5 12 h	2.64504e+08	8.8041e+07	294799825	0.897232	0.298647	0.668966	0.402533
	CMV HBV + HDAC5 24 h	1.37608e+08	7.91477e+07	2.21947e+08	0.620001	0.356606	0.462265	0.480653
					Normalized to 0 h
HBVayw 2451-492 probe (bottom panel)	Sample	pgRNA	GAPDH RNA	pgRNA/GAPDH	pgRNA/GAPDH
	CMV HBV 0 h	3.34057e+08	8.16596e+08	0.409084	1
	CMV HBV 3 h	2.59938e+08	8.27186e+08	0.314244	0.768165
	CMV HBV 6 h	1.64126e+08	8.05915e+08	0.203652	0.497825			From PRISM	One phase decay	pgRNA
	CMV HBV 12 h	1.49298e+08	7.09388e+08	0.210461	0.514469				Best-fit values	CMV HBV	CMV HBV + HDAC5
	CMV HBV 24 h	1.31242e+08	7.55021e+08	0.173826	0.424914				Y0	= 1.000	= 1.000
	CMV HBV + HDAC5 0 h	1.76189e+08	5.89017e+08	0.299124	1				Plateau	0.4019	0.4019
	CMV HBV + HDAC5 3 h	1.84541e+08	6.35178e+08	0.290534	0.971282				K	0.2057	0.07455
	CMV HBV + HDAC5 6 h	1.40559e+08	5.34667e+08	0.26289	0.878866				Half Life	3.37	9.298
	CMV HBV + HDAC5 12 h	86383832	4.98337e+08	0.173344	0.579506
	CMV HBV + HDAC5 24 h	6.78595e+07	5.17024e+08	0.13125	0.438781

[truncated: 3 more sheets: Fig. S1B, Fig. S1C, Fig. S3]
